# Supplementary material for: Guaianolide Sesquiterpene Lactones from Globe Artichoke (Cynara scolymus L.) Induce Nrf2-Associated Antioxidant Signaling
Source: Biomedicines. 2026 Jul 16;14(7):1589. doi: 10.3390/biomedicines14071589 (PMC13406214; doi:10.3390/biomedicines14071589)
Supplement: Supplementary file 1 [file biomedicines-14-01589-s001.zip]

Archive with 1 entries (1 files):
- biomedicines-4380088-supplementary.pdf
